# Supplementary material for: Mitigation Actions Scenarios Applied to the Dairy Farm Management Systems
Source: Foods. 2023 Apr 29;12(9):1860. doi: 10.3390/foods12091860 (PMC10178217; doi:10.3390/foods12091860)
Supplement: Supplementary file 1 [file foods-12-01860-s001.zip]

Archive with 1 entries (1 files):
- foods-2362042-supplementary.pdf
